# Supplementary material for: Loss of mGluR5 in D1 Receptor-Expressing Neurons Improves Stress Coping
Source: Int J Mol Sci. 2021 Jul 22;22(15):7826. doi: 10.3390/ijms22157826 (PMC8346057; doi:10.3390/ijms22157826)
Supplement: Supplementary file 1 [file ijms-22-07826-s001.zip]

Archive with 1 entries (1 files):
- ijms-1254189-supplementary.pdf
